# Supplementary material for: Experimental Lung Ultrasound Scoring in a Murine Model of Aspiration Pneumonia: Challenges and Diagnostic Perspectives
Source: Diagnostics (Basel). 2026 Jan 22;16(2):361. doi: 10.3390/diagnostics16020361 (PMC12839569; doi:10.3390/diagnostics16020361)
Supplement: Supplementary file 1 [file diagnostics-16-00361-s001.zip]

Archive with 1 entries (1 files):
- diagnostics-3877092-supplementary.pdf
